# Supplementary material for: An In-Depth Study on the Inhibition of Quorum Sensing by Bacillus velezensis D-18: Its Significant Impact on Vibrio Biofilm Formation in Aquaculture
Source: Microorganisms. 2024 Apr 29;12(5):890. doi: 10.3390/microorganisms12050890 (PMC11123725; doi:10.3390/microorganisms12050890)
Supplement: Supplementary file 1 [file microorganisms-12-00890-s001.zip]

Archive with 1 entries (1 files):
- microorganisms-2972308-supplementary.pdf
